# Supplementary material for: Sea Bass Side Streams Extracts Obtained by Pulsed Electric Fields: Nutritional Characterization and Effect on SH-SY5Y Cells
Source: Foods. 2023 Jul 16;12(14):2717. doi: 10.3390/foods12142717 (PMC10378982; doi:10.3390/foods12142717)
Supplement: Supplementary file 1 [file foods-12-02717-s001.zip]

Archive with 1 entries (1 files):
- foods-2452697-supplementary.pdf
